# Supplementary material for: Does burnout affect clinical reasoning? An observational study among residents in general practice
Source: BMC Med Educ. 2021 Jan 7;21:35. doi: 10.1186/s12909-020-02457-y (PMC7792007; doi:10.1186/s12909-020-02457-y)
Supplement: Supplementary file 1 — Additional file 1. All data of participants including MBI-HSS responses, SCT scores, and descriptive statistical analysis. [file 12909_2020_2457_MOESM1_ESM.xlsx]

## Sheet: participants_data
TCS	Q1	Q2	Q3	Q6	Q8	Q13	Q14	Q16	Q20	emotional exhaustion	Q4	Q7	Q9	Q12	Q17	Q18	Q19	Q21	personal accomplishment	Q5	Q10	Q11	Q15	Q22	depersonalisation	sex	familial status	children	age
73.2555	3	1	1	0	1	0	2	0	1	9	6	6	6	5	5	6	6	6	46	1	6	6	4	2	19	male	single	without	28
74.6999	1	1	2	0	0	0	0	0	0	4	6	0	6	5	6	6	5	0	34	0	0	0	1	0	1	male	couple	with	35
73.5999	3	6	5	0	5	1	2	0	5	27	6	5	5	4	6	5	5	5	41	2	2	0	0	0	4	female	couple	with	28
80.4999	5	5	5	4	4	4	4	4	5	40	6	5	6	5	5	5	5	4	41	4	5	4	3	4	20	female	couple	without	29
77.0555	0	1	1	0	0	1	0	0	0	3	6	6	6	6	0	6	6	6	42	0	3	0	1	1	5	male	single	without	27
79.1555	1	1	1	0	1	0	0	1	0	5	4	6	5	6	5	5	5	6	42	0	1	0	0	0	1	female	couple	*	28
83.0999	2	0	1	0	2	0	3	0	0	8	5	6	5	4	6	6	6	6	44	1	0	0	3	0	4	female	couple	without	27
74.9999	5	5	4	2	2	5	3	0	1	27	6	5	6	4	6	6	5	5	43	4	6	6	0	2	18	female	couple	without	27
73.1555	5	5	3	1	4	3	4	2	3	30	5	6	5	5	6	5	5	5	42	1	4	4	3	1	13	female	couple	without	27
80.2555	5	3	3	0	3	2	2	2	3	23	4	5	6	5	6	6	6	5	43	0	0	1	5	1	7	female	couple	without	27
83.0555	4	3	4	1	2	1	2	0	2	19	4	6	5	3	6	6	5	5	40	2	0	1	2	0	5	female	single	*	28
78.4555	5	4	6	1	5	1	3	1	3	29	5	6	4	3	6	5	3	5	37	5	3	2	3	4	17	female	couple	without	26
84.5999	1	3	4	1	2	3	3	1	1	19	4	4	5	5	6	6	6	3	39	2	0	0	3	0	5	female	couple	without	27
68.6555	4	1	3	0	4	2	4	1	3	22	6	5	6	5	6	6	3	5	42	5	0	0	6	3	14	male	couple	without	26
77.1999	1	1	2	1	0	3	4	0	1	13	6	6	6	5	5	4	6	5	43	3	3	3	2	1	12	male	single	without	29
73.3999	1	0	1	1	0	2	2	1	1	9	2	6	5	5	6	5	5	5	39	2	5	1	1	3	12	male	couple	*	27
70.9555	4	2	3	0	2	1	4	0	1	17	6	6	6	4	6	6	6	4	44	1	2	1	1	0	5	male	couple	without	29
73.0999	2	2	2	1	2	2	2	1	2	16	6	6	5	5	6	5	5	6	44	0	1	1	0	3	5	female		*	28
73.7999	1	1	1	0	1	2	1	0	1	8	6	5	5	5	6	6	4	3	40	0	0	0	1	0	1	female	couple	without	27
77.6999	5	2	2	2	3	2	2	2	2	22	5	4	3	3	4	4	3	3	29	1	1	1	0	2	5	female		*	28
79.3999	1	1	0	0	0	1	0	0	0	3	6	6	6	6	6	5	6	6	47	2	1	1	0	1	5	male	couple	without	26
75.1555	2	4	3	2	3	2	2	2	2	22	6	5	5	5	5	6	5	5	42	1	1	1	5	0	8	male		*	27
77.0999	6	4	2	0	4	2	2	0	1	21	6	6	4	5	6	6	5	5	43	2	5	5	0	1	13	female	couple	without	28
74.2555	4	2	3	1	1	0	1	1	1	14	4	6	5	6	5	6	6	5	43	3	2	1	0	1	7	female	single	*	28
81.9999	3	3	5	1	3	4	3	1	2	25	6	5	6	3	6	4	6	6	42	0	1	0	5	0	6	female	couple	*	28
88.9555	5	5	5	3	4	4	5	4	5	40	5	4	5	3	4	5	5	4	35	4	4	4	2	4	18	male	*	*	28
77.4999	4	2	2	1	3	2	2	2	3	21	6	6	6	6	6	4	4	5	43	5	5	2	5	2	19	male	single	without	27
68.7555	2	3	4	1	2	3	3	1	1	20	5	6	5	5	5	5	5	5	41	2	3	4	1	2	12	male	single	without	29
76.4555	2	2	1	1	3	3	3	2	2	19	5	6	5	4	5	4	5	4	38	5	4	4	4	2	19	female	single	without	27
81.4555	2	2	2	0	2	2	3	3	2	18	3	4	3	4	3	4	3	3	27	0	1	0	0	0	1	female	couple	without	27
85.9999	2	3	4	2	3	4	3	2	1	24	5	5	5	4	6	5	5	4	39	3	2	3	3	1	12	female	single	without	29
74.7999	5	5	5	4	5	5	6	3	5	43	5	3	5	3	5	5	4	3	33	4	5	4	4	4	21	male	couple	without	27
81.8999	5	5	5	1	5	3	3	1	3	31	5	5	5	3	5	6	4	6	39	2	2	0	0	3	7	female		*	*
82.1555	3	2	3	1	3	3	6	0	3	24	3	6	5	3	6	5	3	3	34	3	4	4	2	1	14	female	couple	without	27
76.5555	1	1	6	0	1	0	1	1	0	11	6	6	5	1	6	6	6	5	41	2	0	0	0	0	2	female	couple	*	29
73.5555	6	4	5	0	5	3	2	0	5	30	5	5	4	4	5	6	5	4	38	1	0	0	3	1	5	male	couple	without	26
69.7999	3	3	3	3	2	4	2	3	2	25	6	6	4	4	6	6	3	1	36	4	4	3	2	1	14	female	couple	with	28
68.6999	3	3	3	1	3	2	1	1	0	17	6	6	6	6	6	6	6	6	48	1	2	1	2	3	9	female	couple	without	27
78.8999	6	5	6	3	5	6	6	1	5	43	5	5	5	2	5	5	4	4	35	5	3	3	4	3	18	male	*	*	28
73.7555	5	5	5	2	5	4	5	2	4	37	4	3	3	3	5	3	4	3	28	3	5	5	2	2	17	male	*	*	28
78.0999	0	1	2	0	0	0	1	0	0	4	5	6	5	5	6	6	5	6	44	0	0	1	1	1	3	male	single	*	28
82.7999	5	3	3	0	4	4	5	0	4	28	6	6	6	4	6	6	6	5	45	1	2	3	0	1	7	female	single	*	25
71.9555	2	3	1	0	2	3	4	2	1	18	4	5	5	2	5	5	4	2	32	2	3	1	0	1	7	female	couple	*	27
79.6555	4	4	5	1	2	2	2	1	2	23	2	5	5	3	5	4	4	5	33	0	2	3	1	2	8	female	couple	with	27
74.0555	3	3	3	1	3	2	2	0	2	19	5	6	6	4	6	5	5	5	42	1	1	2	1	0	5	female	single	without	27
85.4999	2	1	2	0	1	2	2	1	1	12	4	5	4	3	5	5	4	3	33	1	1	3	2	2	9	male	single	*	27
74.5555	1	1	2	1	1	0	1	0	0	7	3	5	5	5	5	5	5	5	38	3	1	0	0	1	5	male	couple	without	27
82.0999	2	2	2	1	1	1	1	1	0	11	3	6	6	5	6	6	5	5	42	3	1	1	1	1	7	male	single	without	27
79.9999	0	0	6	0	0	0	0	0	0	6	6	6	6	6	6	6	6	6	48	6	0	0	6	0	12	male	couple	*	29
70.4555	4	5	5	2	5	4	5	0	2	32	6	6	5	4	6	5	6	5	43	1	2	0	2	3	8	male	single	without	26
79.2999	5	3	3	0	3	5	3	0	3	25	6	5	5	3	5	5	4	5	38	0	4	4	0	2	10	female	couple	without	28
77.1555	1	2	3	0	1	0	3	1	1	12	6	6	6	6	5	6	6	5	46	1	4	1	3	2	11	male	couple	without	28
70.0555	5	4	4	1	3	4	5	2	3	31	6	6	6	3	5	5	6	2	39	3	2	0	3	3	11	female	single	without	27
78.7555	1	3	3	2	4	2	2	1	0	18	5	5	5	5	5	5	5	5	40	4	5	4	1	5	19	male	single	without	28
78.6555	6	5	2	4	4	3	3	1	1	29	4	4	6	4	5	4	5	5	37	5	5	6	3	1	20	male	couple	without	29
80.3999	4	3	4	3	4	3	4	2	4	31	4	5	3	2	4	3	3	4	28	4	4	2	3	3	16	female	couple	without	28
75.6999	3	3	4	3	4	3	2	3	3	28	2	4	4	3	5	4	4	2	28	4	2	3	4	2	15	female	couple	without	29
76.2555	5	5	6	3	4	4	3	2	3	35	3	5	3	3	4	3	2	2	25	6	5	5	5	0	21	female	single	without	28
75.4555	2	2	4	1	3	0	2	0	1	15	6	6	5	5	6	6	6	6	46	0	4	4	2	0	10	female	single	without	26
71.1999	5	4	5	1	3	1	3	1	2	25	6	6	5	1	6	5	5	1	35	0	4	5	0	0	9	male	single	without	27
78.1999	4	3	3	2	3	4	5	2	1	27	3	6	6	5	6	5	6	4	41	2	3	2	1	0	8	female	couple	without	29
79.5555	2	2	2	1	3	0	3	2	2	17	5	5	5	4	4	5	5	3	36	3	1	0	4	3	11	female	couple	without	26
66.0999	2	3	3	0	1	1	1	0	1	12	5	6	5	5	6	6	6	5	44	1	4	2	1	0	8	female	single	without	30
76.7999	4	1	2	0	1	0	3	0	1	12	6	5	6	4	6	5	5	4	41	0	4	1	2	0	7	male	couple	with	29
61.2999	5	5	3	0	3	5	3	0	3	27	6	5	6	3	6	5	5	3	39	5	3	3	5	0	16	female	single	without	28
76.6555	5	3	4	2	3	6	5	1	3	32	6	6	6	2	5	5	5	5	40	2	5	2	2	1	12	male	single	without	29
71.6999	1	2	0	2	1	3	1	0	1	11	6	6	5	5	6	5	5	5	43	3	5	3	3	2	16	male	couple	with	28
79.9999	5	4	4	1	5	1	6	1	5	32	5	6	6	5	6	6	6	5	45	4	5	5	5	1	20	female	couple	without	28
83.0999	5	5	5	5	5	5	5	3	4	42	5	6	3	3	5	2	3	6	33	6	5	6	5	3	25	male	single	without	29
75.6999	2	3	2	1	3	4	2	0	3	20	3	6	6	5	5	5	5	3	38	2	4	6	1	1	14	female	couple	without	28
79.4999	2	2	3	4	3	5	4	3	3	29	5	6	5	4	5	4	3	5	37	3	6	5	4	3	21	male	couple	without	28
65.2999	4	5	5	2	4	4	3	0	3	30	5	5	5	5	5	4	5	5	39	3	5	6	0	1	15	female	couple	*	28
75.2999	3	2	2	0	3	2	3	0	1	16	3	6	5	5	6	5	4	4	38	1	4	4	3	1	13	female	single	without	28
81.7999	4	4	3	2	3	2	2	1	2	23	6	6	3	3	5	5	3	4	35	2	3	3	1	1	10	female	couple	without	29
62.4999	6	5	6	4	5	5	6	0	5	42	6	6	6	3	6	5	5	5	42	4	3	3	4	4	18	male	couple	without	29
75.9999	1	3	3	0	1	2	3	0	1	14	3	6	5	3	6	6	6	4	39	4	6	6	2	4	22	female	single	*	28
72.1999	5	5	5	1	2	3	5	0	3	29	6	6	5	4	6	5	6	3	41	0	0	2	1	1	4	female	couple	without	27
82.5555	1	2	1	1	2	1	1	1	1	11	6	5	5	5	5	6	6	5	43	0	1	3	1	1	6	male	couple	without	26
76.1555	6	5	5	2	4	3	3	2	3	33	6	5	4	2	5	4	4	4	34	5	4	2	1	2	14	male	single	without	28
80.8999	5	6	5	6	6	6	6	2	6	48	6	4	3	0	3	1	0	0	17	5	6	6	0	3	20	female	couple	without	28
78.6555	5	5	5	1	3	6	1	1	3	30	6	5	4	3	5	5	5	5	38	1	4	3	0	1	9	male	couple	without	28
77.6999	2	1	1	1	1	0	1	0	1	8	5	6	6	5	5	6	6	5	44	1	3	0	1	1	6	female	couple	without	27
84.5555	3	4	2	2	2	3	2	3	1	22	5	6	5	4	5	6	5	4	40	6	3	2	4	3	18	male	single	without	29
73.6999	6	6	6	3	6	3	5	5	5	45	6	6	6	1	6	5	3	5	38	2	3	0	0	1	6	female	couple	without	28
75.1555	2	2	0	0	1	1	2	0	1	9	1	6	6	5	6	5	5	5	39	0	0	0	3	1	4	female	couple	*	27
84.2555	5	5	3	0	5	0	4	2	4	28	6	6	6	4	5	5	5	5	42	0	0	0	1	1	2	female		*	*
67.3999	5	5	5	2	1	2	1	2	3	26	6	6	5	3	6	6	4	3	39	2	6	6	1	1	16	male	couple	without	29
74.4999	4	3	3	2	3	4	3	3	3	28	6	6	5	4	5	5	5	5	41	3	1	1	5	2	12	male	couple	with	31
66.02	1	1	3	3	1	3	3	1	1	17	6	6	6	6	6	6	6	6	48	0	0	1	0	6	7	male	couple	with	42
67.77	1	1	1	1	1	1	1	0	1	8	6	6	6	6	6	6	6	6	48	0	0	1	0	1	2	female	single	without	28
81.81	3	3	4	0	1	1	1	0	1	14	6	6	6	6	6	6	6	6	48	0	0	0	0	0	0	male	*	*	29
73.86	5	5	5	3	4	4	5	3	5	39	6	6	6	5	6	6	6	6	47	4	0	5	4	4	17	female	*	*	28
78.9	0	1	0	0	0	2	2	0	1	6	6	6	6	6	6	6	5	6	47	4	1	0	1	1	7	male	single	without	28
78.17	1	2	0	1	0	1	1	0	0	6	6	6	6	6	6	6	6	5	47	0	0	1	0	1	2	female	single	without	29
80.37	2	3	3	1	1	3	3	0	3	19	6	6	6	5	6	6	6	6	47	0	0	2	0	1	3	female	couple	without	29
77.62	1	2	3	2	2	2	2	1	1	16	6	6	6	5	6	6	6	5	46	4	0	3	*	5	12	female	couple	without	27
68.8	1	1	1	0	1	1	2	0	1	8	6	6	5	5	6	6	6	6	46	0	3	3	0	0	6	female	couple	*	28
74.44	0	1	1	0	0	1	1	0	1	5	6	6	5	5	6	6	6	6	46	1	1	1	2	0	5	male	*	*	27
71.89	1	1	4	1	0	5	2	0	0	14	6	6	5	6	6	6	5	6	46	1	0	0	0	2	3	male	couple	*	28
77.47	1	2	1	0	1	1	1	1	1	9	6	5	6	5	6	6	6	6	46	0	0	0	0	0	0	female	couple	with	28
77.89	2	4	5	1	1	2	4	0	1	20	6	6	5	5	6	6	6	5	45	2	1	5	1	0	9	female	single	*	28
79.42	2	3	3	1	1	2	3	1	1	17	6	6	5	5	6	6	5	6	45	1	0	1	6	1	9	female	*	*	28
77.5	3	2	3	1	1	1	3	1	1	16	6	6	6	5	5	6	6	5	45	3	2	3	1	0	9	female	couple	without	29
73.38	1	1	1	0	1	1	1	1	1	8	6	6	5	5	6	6	5	6	45	1	1	0	0	1	3	male	couple	without	28
79.9	1	1	1	0	0	4	1	0	1	9	6	6	6	4	6	5	6	6	45	0	0	0	0	1	1	male	couple	without	30
74.5	0	0	1	0	0	0	1	0	0	2	6	6	5	5	6	6	6	5	45	0	0	0	0	0	0	male	couple	without	27
78.34	3	3	5	1	1	3	2	1	3	22	6	5	6	3	6	6	6	6	44	3	0	6	3	2	14	female	single	without	28
71.56	1	1	3	0	1	2	1	1	2	12	6	6	5	5	6	6	5	5	44	1	0	4	1	3	9	female	single	without	26
81.12	3	2	3	0	0	3	3	1	2	17	5	6	5	5	6	6	6	5	44	1	1	4	0	1	7	female	couple	*	28
77.59	2	2	3	3	1	1	1	0	1	14	5	6	6	5	6	5	5	6	44	3	0	0	2	0	5	female	*	*	28
75.78	1	1	2	0	0	0	1	0	0	5	5	6	6	5	6	6	5	5	44	1	0	2	0	2	5	female	couple	without	28
81.42	6	6	3	4	3	4	4	4	4	38	5	6	6	4	6	6	6	4	43	4	4	*	3	0	11	female	couple	without	27
73.72	3	4	4	1	2	1	5	1	3	24	5	6	5	5	5	6	5	6	43	0	1	2	1	2	6	male	couple	without	29
80.29	2	3	4	2	1	1	1	0	0	14	4	6	6	5	6	6	5	5	43	2	0	2	1	1	6	female	couple	*	27
72.68	3	1	1	1	1	1	3	0	1	12	6	6	6	5	6	5	4	5	43	0	1	3	1	1	6	male	single	without	28
71.08	4	5	5	4	1	5	5	4	1	34	6	6	6	4	5	6	5	5	43	0	0	1	0	0	1	female	couple	*	27
76.86	3	3	1	1	0	1	3	1	1	14	5	5	5	5	6	5	6	5	42	5	6	6	1	1	19	male	couple	without	27
77.11	2	1	3	3	0	2	1	0	1	13	6	6	5	3	6	6	5	5	42	1	2	1	0	2	6	male	*	*	28
75.61	1	1	2	1	1	2	1	0	3	12	6	6	5	3	6	5	5	6	42	3	1	1	1	0	6	male	couple	*	27
83.66	2	1	2	1	1	1	1	1	1	11	5	6	5	5	6	5	5	5	42	1	2	2	0	1	6	male	couple	with	28
80.63	3	5	3	3	1	3	3	1	0	22	6	5	5	5	5	6	5	5	42	1	3	1	0	0	5	female	couple	without	29
75.21	3	2	3	2	2	5	5	0	3	25	6	5	6	5	6	3	6	5	42	2	0	0	2	0	4	female	couple	without	26
82.11	1	1	1	0	0	0	2	1	0	6	6	5	6	5	6	6	5	3	42	0	1	1	0	2	4	male	single	without	28
78.66	3	1	0	0	0	1	1	0	0	6	1	6	6	6	6	6	6	5	42	0	0	1	1	0	2	female	couple	without	27
79.79	3	3	2	1	1	2	6	1	1	20	5	6	5	4	5	6	5	5	41	3	1	3	0	0	7	female	couple	without	28
77.76	3	2	3	0	1	2	5	0	1	17	1	6	6	6	6	5	5	5	40	5	5	6	5	1	22	female	couple	without	29
80.2	5	5	5	5	3	5	4	4	2	38	6	5	3	5	6	5	5	5	40	5	4	4	4	4	21	female	couple	without	26
80.61	5	5	5	5	4	3	5	5	3	40	6	5	5	5	5	6	5	3	40	3	2	4	2	2	13	female	*	*	29
75.79	5	5	6	4	4	0	4	1	3	32	6	5	5	5	6	5	5	3	40	4	0	4	3	1	12	female	couple	*	28
75.23	1	3	5	2	1	4	3	0	1	20	6	5	5	5	6	5	5	3	40	3	3	0	1	1	8	female	*	*	29
68.47	1	2	3	0	3	3	5	1	1	19	6	6	5	3	6	6	3	5	40	0	0	4	0	4	8	male	*	*	29
73.14	1	1	2	0	0	2	0	0	0	6	6	5	5	5	6	5	4	4	40	2	1	2	0	1	6	female	single	*	28
80.59	2	1	1	0	1	0	1	1	1	8	6	6	6	5	5	1	6	5	40	0	0	2	1	0	3	female	couple	with	27
68.27	3	3	3	1	3	1	3	0	2	19	6	6	5	3	6	6	3	5	40	1	0	1	0	0	2	female	couple	without	28
79.11	1	1	0	0	0	0	1	0	0	3	3	6	3	6	6	4	6	6	40	1	1	0	0	0	2	male	single	*	30
82.03	1	4	3	4	1	3	2	0	1	19	5	6	4	2	5	5	6	6	39	5	4	4	2	3	18	male	couple	without	29
73.53	5	5	5	6	5	5	5	5	5	46	6	5	4	4	5	5	6	4	39	2	5	5	0	1	13	female	couple	without	28
75.1	3	2	3	3	1	3	4	5	0	24	5	5	5	4	6	5	5	4	39	1	3	1	2	4	11	male	couple	without	26
77.9	0	0	0	0	0	0	0	0	0	0	5	5	4	5	5	5	5	5	39	0	1	0	1	1	3	male	*	*	27
80.53	3	5	5	4	1	3	3	3	0	27	6	5	4	3	5	5	5	5	38	5	4	5	3	1	18	female	single	without	27
81.18	5	4	3	2	4	2	6	2	5	33	4	5	6	3	5	5	4	6	38	2	2	3	4	2	13	female	couple	with	28
75.83	2	3	4	3	1	2	4	1	0	20	5	5	5	3	5	5	5	5	38	3	3	3	0	2	11	male	*	*	30
80.16	1	1	2	1	1	3	2	3	1	15	4	6	5	5	5	5	6	2	38	2	2	3	3	0	10	male	couple	without	28
73.16	1	1	0	0	0	2	2	0	1	7	3	5	5	5	6	5	5	4	38	1	2	3	3	1	10	male	couple	without	29
67.1	3	3	4	4	3	5	3	1	2	28	6	5	6	5	6	6	3	6	43	0	2	2	3	2	9	female	*	*	27
68.63	1	2	3	0	1	4	0	5	1	17	1	6	6	5	6	4	4	6	38	0	3	4	0	0	7	male	couple	without	30
79.83	2	2	2	1	1	2	2	2	1	15	6	6	5	6	4	4	4	3	38	1	2	1	2	1	7	female	couple	with	28
75.91	1	5	4	3	1	4	5	1	1	25	6	5	5	4	5	5	5	3	38	1	1	1	1	0	4	female	*	*	28
81.04	1	3	4	1	1	4	4	0	0	18	6	6	5	5	5	3	3	5	38	0	0	1	0	0	1	female	*	*	29
72.01	3	2	3	5	1	4	5	3	2	28	3	5	5	4	5	5	5	5	37	4	5	5	3	5	22	male	couple	without	29
76.72	4	4	5	4	5	4	4	4	5	39	5	5	5	4	5	4	4	5	37	4	4	5	4	4	21	male	couple	without	29
76.94	3	3	4	3	3	3	3	5	2	29	5	5	5	3	5	5	4	5	37	2	3	3	3	2	13	male	couple	*	28
81.56	4	4	5	2	1	4	3	0	3	26	3	5	6	4	6	6	5	2	37	0	4	4	1	3	12	female	*	*	28
65.71	1	3	4	1	1	1	3	5	1	20	5	6	4	4	6	5	4	3	37	0	5	6	0	1	12	female	*	*	27
76.59	2	3	2	1	3	2	3	0	1	17	4	5	4	4	6	5	5	4	37	2	3	3	1	3	12	female	couple	*	28
80.79	4	4	6	3	3	5	4	0	3	32	6	6	1	3	6	6	4	5	37	1	1	3	2	3	10	female	couple	with	29
78.22	0	1	1	4	1	1	2	0	0	10	6	6	3	4	6	3	4	5	37	2	2	5	1	0	10	female	*	*	27
78.22	3	4	5	3	3	5	4	3	3	33	6	6	4	3	5	5	4	4	37	1	1	3	1	1	7	female	couple	without	28
69.36	2	2	1	1	2	3	3	1	2	17	3	*	6	4	6	6	6	6	37	1	3	3	0	0	7	female	couple	*	27
81.51	2	2	3	3	3	2	2	5	2	24	5	5	3	5	5	5	4	5	37	2	0	1	1	2	6	female	couple	*	29
74.02	2	3	4	2	2	2	2	1	1	19	6	6	5	5	6	3	4	2	37	1	0	1	1	1	4	female	couple	with	28
72.33	1	1	5	1	1	4	1	1	1	16	6	5	4	4	5	6	3	4	37	0	0	1	1	0	2	female	couple	*	28
69.59	3	5	3	0	1	1	6	0	3	22	6	6	1	5	6	1	6	6	37	0	0	1	0	0	1	female	*	*	29
70.49	1	1	1	0	1	0	1	0	1	6	1	6	0	6	6	6	6	6	37	0	0	1	0	0	1	female	couple	*	29
76.08	6	6	6	6	5	5	5	4	5	48	6	5	5	4	5	3	3	5	36	5	6	6	5	4	26	female	*	*	29
80.34	4	6	4	0	3	5	6	1	3	32	5	6	2	2	6	3	6	6	36	5	5	5	2	5	22	female	couple	without	27
80.54	5	5	5	5	5	5	6	4	6	46	5	5	5	3	6	4	5	3	36	4	4	3	3	4	18	female	*	*	28
76.08	0	1	1	2	0	0	2	0	0	6	2	5	5	5	6	2	5	6	36	1	2	2	1	4	10	female	couple	without	28
67.11	4	5	5	4	2	2	3	1	1	27	5	6	5	4	5	3	5	2	35	5	4	5	2	3	19	female	couple	without	27
71.1	3	5	5	4	3	5	5	5	5	40	6	5	6	2	6	0	6	4	35	2	3	3	0	4	12	female	couple	without	27
72.54	1	3	1	1	0	0	0	1	1	8	6	5	4	4	3	3	4	5	34	1	5	5	1	0	12	female	couple	without	28
83.96	5	6	5	5	3	3	2	3	2	34	*	6	5	4	5	5	3	6	34	3	4	*	0	0	7	female	*	*	27
69.72	5	4	4	4	5	4	*	1	5	32	6	5	4	2	5	4	3	5	34	1	1	1	2	0	5	male	couple	*	29
81.54	0	3	3	1	1	3	1	0	2	14	5	5	2	3	6	5	3	5	34	0	1	3	0	1	5	female	couple	without	28
80.5	1	1	0	1	0	2	3	1	0	9	6	6	5	5	6	0	1	5	34	1	0	1	1	0	3	male	*	*	29
71.48	2	1	3	3	0	3	3	3	0	18	5	5	3	3	5	3	3	6	33	5	5	5	4	5	24	male	couple	with	28
73.7	5	5	5	5	4	3	3	0	5	35	5	5	5	4	4	3	4	3	33	3	3	5	1	0	12	female	couple	*	30
73.7	0	0	3	0	0	3	3	0	0	9	3	4	4	5	5	3	3	6	33	1	1	0	1	0	3	male	single	without	28
73.31	3	3	4	2	2	2	4	0	2	22	5	5	5	2	5	1	5	5	33	1	1	0	0	0	2	male	couple	without	27
73.5	3	2	2	1	1	3	4	3	1	20	5	5	4	4	3	4	4	3	32	1	1	3	1	3	9	male	couple	*	30
81.48	3	2	5	1	2	3	3	5	2	26	6	5	3	2	5	5	3	3	32	3	0	2	0	1	6	male	couple	without	29
83.2	1	2	2	2	1	1	2	1	2	14	1	6	3	5	6	2	5	5	33	1	2	2	1	0	6	male	*	*	28
79.79	4	3	4	3	2	3	2	2	4	27	3	5	4	3	4	4	4	4	31	5	4	4	2	2	17	female	single	without	29
70.84	3	4	3	3	1	5	5	2	1	27	6	5	1	1	6	4	3	5	31	2	5	2	5	0	14	male	couple	without	27
74.86	2	3	3	3	2	3	0	3	1	20	6	3	5	3	5	5	3	1	31	3	3	3	0	0	9	female	couple	without	28
79.82	1	1	3	1	0	1	1	0	1	9	3	4	4	2	4	4	4	4	29	2	0	2	2	3	9	female	couple	with	29
77.1	1	1	1	1	1	2	1	0	1	9	0	5	5	3	5	5	5	3	31	0	0	0	1	1	2	female	couple	with	28
72.74	4	5	5	3	5	5	5	0	5	37	6	5	2	3	3	3	4	4	30	3	1	3	3	0	10	female	couple	without	28
78.38	2	3	1	3	1	3	4	0	1	18	3	4	3	3	6	4	4	3	30	3	1	3	1	0	8	male	single	without	27
74.4	3	3	5	0	3	6	3	6	3	32	5	5	4	3	5	5	2	1	30	0	0	1	0	1	2	female	couple	*	27
81.81	2	3	3	2	2	2	2	2	1	19	4	2	4	4	4	4	4	3	29	2	4	4	2	1	13	female	couple	without	28
81.98	0	1	3	3	1	1	1	1	1	12	3	5	3	3	5	1	4	5	29	3	3	5	2	0	13	female	*	*	28
71.88	5	5	6	3	3	2	3	0	3	30	5	5	0	1	5	5	3	5	29	4	0	1	0	3	8	female	couple	*	28
76.97	4	5	6	1	3	5	3	0	3	30	5	5	3	2	4	1	3	4	27	2	1	1	1	1	6	female	couple	*	28
78.33	3	3	5	3	1	2	3	0	1	21	4	6	*	1	5	4	4	3	27	2	0	0	1	1	4	female	single	without	28
81.26	2	3	2	0	1	3	3	1	2	17	1	4	3	3	4	5	3	3	26	0	0	2	2	2	6	female	single	without	28
77.19	2	2	1	1	*	2	1	2	1	12	6	1	0	5	5	0	6	2	25	0	1	*	0	0	1	female	couple	without	27
84.56	3	3	4	3	1	3	3	0	1	21	3	4	5	3	2	2	4	*	23	2	3	2	0	0	7	female	couple	without	27
73.83	4	4	5	4	4	6	2	4	3	36	3	2	2	3	4	2	2	3	21	4	3	3	3	0	13	female	couple	without	28
Mean										Mean									Mean						Mean
76.4368										20.8794									38.5276						9.57286
SD
4.77855										25e percentile									25e percentile						25e percentile
Error										12									35.5						5
0.668007										75e percentile									75e percentile						75e percentile
IC95 sup										28									43						13
77.1048
IC95 inf
75.7687
61.2999
88.9555

## Sheet: BO_status_SCT_scores
TCS	BO classic	BO EE+1			TCS_no_BO			TCS_BO_light			TCS_BO_medium			TCS_BO_severe			TCS_BOee1+			TCS_BOee1-
66.02	absence	absence			66.02	n=126		77.62	n=37		73.86	n=23		73.7	n=13		73.86	n=38		66.02	n=161
67.77	absence	absence			67.77	moyenne		78.34	moyenne		80.2	moyenne		73.83	moyenne		80.2	moyenne		67.77	moyenne
81.81	absence	absence			81.81	73.297		81.42	71.4549		80.61	74.9613		70.61	71.8338		80.61	73.4847		81.81	72.9489
73.86	medium	BO+			78.9			71.08			75.79			80.06			75.79			78.9
78.9	absence	absence			78.17	ecart-type		76.86	ecart-type		73.53	ecart-type		67.32	ecart-type		73.53	ecart-type		78.17	ecart-type
78.17	absence	absence			80.37	5.56688		77.76	7.12725		81.18	5.84276		71.01	3.52179		81.18	5.24688		80.37	6.01041
80.37	absence	absence			68.8	marge erreur		82.03	marge erreur		76.72	marge erreur		66.38	marge erreur		72.01	marge erreur		77.62	marge erreur
77.62	light	absence			74.44			80.53	2.37634		76.08	2.5266		70.79	1.52294		76.72	1.72461		68.8	0.935485
68.8	absence	absence			71.89	0.981521		72.01			80.34			72.36			76.94			74.44
74.44	absence	absence			77.47			76.94			80.54			68.63			76.08			71.89
71.89	absence	absence			77.89	IC95 inf		81.56	IC95 inf		71.1	IC95 inf		74.79	IC95 inf		80.34	IC95 inf		77.47	IC95 inf
77.47	absence	absence			79.42	72.3155		65.71	69.0785		71.48	72.4347		71.55	70.3109		80.54	71.7601		77.89	72.0135
77.89	absence	absence			77.5	IC95 sup		76.59	IC95 sup		79.79	IC95 sup		72.81	IC95 sup		67.11	IC95 sup		79.42	IC95 sup
79.42	absence	absence			73.38	74.2785		80.79	73.8312		70.84	77.4879			73.3568		71.1	75.2093		77.5	73.8844
77.5	absence	absence			79.9			78.22			72.74						83.96			73.38
73.38	absence	absence			74.5			67.11			74.4						69.72			79.9
79.9	absence	absence			71.56			72.54			81.81						73.7			74.5
74.5	absence	absence			81.12			83.96			81.98						79.79			78.34
78.34	light	absence			77.59			69.72			71.88						70.84			71.56
71.56	absence	absence			75.78			65.93			72.45						72.74			81.12
81.12	absence	absence			73.72			67.5			72						74.4			77.59
77.59	absence	absence			80.29			65.84			56.25						71.88			75.78
75.78	absence	absence			72.68			69.75			68.54						73.83			81.42
81.42	light	absence			77.11			68.81									72.45			73.72
73.72	absence	absence			75.61			66.2									70.61			80.29
80.29	absence	absence			83.66			63.41									80.06			72.68
72.68	absence	absence			80.63			70.88									67.32			71.08
71.08	light	absence			75.21			55.17									71.01			76.86
76.86	light	absence			82.11			68.99									66.38			77.11
77.11	absence	absence			78.66			64.53									70.79			75.61
75.61	absence	absence			79.79			58.77									72.36			83.66
83.66	absence	absence			75.23			68.4									68.63			80.63
80.63	absence	absence			68.47			64.98									72			75.21
75.21	absence	absence			73.14			70.79									74.79			82.11
82.11	absence	absence			80.59			76.1									71.55			78.66
78.66	absence	absence			68.27			66.33									56.25			79.79
79.79	absence	absence			79.11			60.66									68.54			77.76
77.76	light	absence			75.1												72.81			75.23
80.2	medium	BO+			77.9															68.47
80.61	medium	BO+			75.83															73.14
75.79	medium	BO+			80.16															80.59
75.23	absence	absence			73.16															68.27
68.47	absence	absence			67.1															79.11
73.14	absence	absence			68.63															82.03
80.59	absence	absence			79.83															75.1
68.27	absence	absence			75.91															77.9
79.11	absence	absence			81.04															80.53
82.03	light	absence			78.22															75.83
73.53	medium	BO+			69.36															80.16
75.1	absence	absence			81.51															73.16
77.9	absence	absence			74.02															67.1
80.53	light	absence			72.33															68.63
81.18	medium	BO+			69.59															79.83
75.83	absence	absence			70.49															75.91
80.16	absence	absence			76.08															81.04
73.16	absence	absence			81.54															81.56
67.1	absence	absence			80.5															65.71
68.63	absence	absence			73.7															76.59
79.83	absence	absence			73.31															80.79
75.91	absence	absence			73.5															78.22
81.04	absence	absence			81.48															78.22
72.01	light	BO+			83.2															69.36
76.72	medium	BO+			74.86															81.51
76.94	light	BO+			79.82															74.02
81.56	light	absence			77.1															72.33
65.71	light	absence			78.38															69.59
76.59	light	absence			76.97															70.49
80.79	light	absence			78.33															76.08
78.22	absence	absence			81.26															72.54
78.22	light	absence			77.19															81.54
69.36	absence	absence			84.56															80.5
81.51	absence	absence			67.23															71.48
74.02	absence	absence			66.24															73.7
72.33	absence	absence			69.35															73.31
69.59	absence	absence			71.24															73.5
70.49	absence	absence			74.79															81.48
76.08	medium	BO+			72.23															83.2
80.34	medium	BO+			74.75															74.86
80.54	medium	BO+			76.14															79.82
76.08	absence	absence			61.79															77.1
67.11	light	BO+			69.48															78.38
71.1	medium	BO+			66.06															81.81
72.54	light	absence			63.86															81.98
83.96	light	BO+			65.79															76.97
69.72	light	BO+			66.42															78.33
81.54	absence	absence			69.93															81.26
80.5	absence	absence			71.46															77.19
71.48	medium	absence			67.64															84.56
73.7	severe	BO+			69.39															65.93
73.7	absence	absence			66.83															67.23
73.31	absence	absence			73.8															66.24
73.5	absence	absence			61.88															69.35
81.48	absence	absence			73.31															71.24
83.2	absence	absence			77.4															74.79
79.79	medium	BO+			73.71															67.5
70.84	medium	BO+			73.94															65.84
74.86	absence	absence			68.9															72.23
79.82	absence	absence			62.82															74.75
77.1	absence	absence			61.83															76.14
72.74	medium	BO+			70.29															61.79
78.38	absence	absence			74.52															69.48
74.4	medium	BO+			64.76															66.06
81.81	medium	absence			71.69															63.86
81.98	medium	absence			66.65															65.79
71.88	medium	BO+			76.95															66.42
76.97	absence	absence			67.1															69.93
78.33	absence	absence			73.89															71.46
81.26	absence	absence			72															67.64
77.19	absence	absence			71.37															69.39
84.56	absence	absence			69.44															66.83
73.83	severe	BO+			63.05															73.8
65.93	light	absence			68.13															69.75
67.23	absence	absence			67.91															61.88
66.24	absence	absence			64.08															68.81
72.45	medium	BO+			70.38															73.31
69.35	absence	absence			71.6															77.4
71.24	absence	absence			59.49															73.71
74.79	absence	absence			69.12															73.94
67.5	light	absence			68.13															68.9
65.84	light	absence			67.77															66.2
72.23	absence	absence			73.62															62.82
74.75	absence	absence			74.3															61.83
70.61	severe	BO+			69.93															70.29
76.14	absence	absence			67.64															74.52
61.79	absence	absence			75.83															64.76
69.48	absence	absence			67.05															71.69
66.06	absence	absence																		66.65
63.86	absence	absence																		76.95
65.79	absence	absence																		67.1
66.42	absence	absence																		73.89
69.93	absence	absence																		72
71.46	absence	absence																		63.41
67.64	absence	absence																		71.37
69.39	absence	absence																		69.44
66.83	absence	absence																		63.05
73.8	absence	absence																		70.88
80.06	severe	BO+																		68.13
69.75	light	absence																		67.91
61.88	absence	absence																		64.08
68.81	light	absence																		70.38
73.31	absence	absence																		71.6
77.4	absence	absence																		59.49
67.32	severe	BO+																		69.12
73.71	absence	absence																		55.17
73.94	absence	absence																		68.99
68.9	absence	absence																		64.53
66.2	light	absence																		68.13
62.82	absence	absence																		58.77
61.83	absence	absence																		67.77
71.01	severe	BO+																		73.62
66.38	severe	BO+																		68.4
70.29	absence	absence																		64.98
74.52	absence	absence																		74.3
64.76	absence	absence																		70.79
71.69	absence	absence																		69.93
66.65	absence	absence																		76.1
76.95	absence	absence																		66.33
67.1	absence	absence																		67.64
73.89	absence	absence																		75.83
72	absence	absence																		60.66
63.41	light	absence																		67.05
71.37	absence	absence
69.44	absence	absence
63.05	absence	absence
70.88	light	absence
70.79	severe	BO+
72.36	severe	BO+
68.13	absence	absence
68.63	severe	BO+
67.91	absence	absence
64.08	absence	absence
70.38	absence	absence
71.6	absence	absence
59.49	absence	absence
69.12	absence	absence
55.17	light	absence
68.99	light	absence
64.53	light	absence
72	medium	BO+
74.79	severe	BO+
68.13	absence	absence
71.55	severe	BO+
58.77	light	absence
67.77	absence	absence
73.62	absence	absence
56.25	medium	BO+
68.4	light	absence
64.98	light	absence
74.3	absence	absence
68.54	medium	BO+
72.81	severe	BO+
70.79	light	absence
69.93	absence	absence
76.1	light	absence
66.33	light	absence
67.64	absence	absence
75.83	absence	absence
60.66	light	absence
67.05	absence	absence

## Sheet: TCS_all_students
	%
1	82
2	81.6
3	73
4	83.5
5	76.3
6	81.4
7	80.1
8	77.6
9	70.9
10	84.8
11	74
12	77.7
13	75.1
14	84.4
15	72.9
16	68.2
17	75.2
18	80
19	69.1
21	74
22	74.9
23	81.6
24	73.9
25	80.9
26	77.7
27	68.1
28	72.3
29	76.7
30	82.1
31	79.7
32	75.2
33	83.5
34	75
35	74.1
36	80.6
37	83.1
38	70.3
39	79
40	79.8
41	85
42	69
43	78.6
44	73.6
45	71.2
46	73.8
47	74
48	77.7
49	80.1
50	75.3
51	77.2
52	74.4
53	82.6
54	49.4
55	89.2
56	77.8
57	69.4
58	76.7
59	82
60	86.1
61	75.3
62	82
63	83
64	84.9
65	76.8
66	73.6
67	66.1
68	77.5
69	70.2
70	77.3
71	81.8
72	69
73	78.8
74	74
75	78.5
76	82.8
77	82.4
78	78.8
79	72.4
80	80
81	74.6
82	86.2
83	65.4
84	75.7
85	82
86	79.5
87	82.2
88	80.7
89	71
90	79.6
91	77.5
92	77.1
93	75.3
94	78.8
95	77.5
96	73.9
97	79.1
98	80.7
99	76.1
100	77.2
101	73.4
102	77.7
103	75.8
104	73.9
105	85
106	75.3
107	75.8
108	73.1
109	71.6
110	78.5
111	79.6
112	66.3
113	77.1
114	78.1
115	63.3
116	77
117	72.1
118	78.3
119	80.9
120	70.3
121	68.2
122	78.2
123	81.3
124	83.4
125	76.2
126	76.4
127	79.9
128	66
129	75.6
130	82.3
131	64.2
132	75.8
1	80.2
2	69.2
3	77
4	76.6
5	79.2
6	71.7
7	76.8
8	80.2
9	73.4
10	83.1
11	74.7
13	70.9
14	81.4
15	80
17	81.5
18	80.3
19	78.3
21	77.5
22	72.5
23	80.1
24	72.3
25	79.8
26	81.7
27	77
28	81.4
29	71.4
30	65.6
31	73
32	71.2
33	78.6
34	74.3
35	75.7
36	79.7
37	82
38	81.8
40	75.8
41	59.7
42	70.3
43	66.9
44	74.9
45	77.3
46	69.4
47	81.9
48	80.4
49	75.9
50	81.3
51	83.8
53	72.4
54	73.5
55	74.3
56	79.6
57	73.7
58	70.9
60	79.1
61	72.2
62	75.6
63	79.7
64	79.3
65	81
66	74.3
67	74
68	80.4
69	81.1
70	73.5
72	71.8
73	80.2
74	73.9
75	78.4
76	74.3
77	78.2
78	80.4
79	73.3
80	80.7
81	76.1
82	75.7
83	73.2
84	78.3
85	81.7
86	65.8
87	84
88	78.8
89	80.5
90	79
91	68.1
92	77.4
93	65.5
94	81.9
95	66.9
96	72.3
97	71.7
98	81.1
99	83.6
100	77.8
101	69.9
102	76.7
104	78
105	78.1
106	68.6
108	73.6
109	75.1
110	77
111	81.4
112	75.5
113	81.7
114	69.9
115	76.8
116	77.6
117	82.8
118	78.2
119	76.6
121	70.6
122	75.1
123	78.5
124	75.9
125	73
126	80.9
127	73.2
128	80.4
129	80.5
130	84.5
132	81.3
133	72.6
134	71.3
135	68.5
136	73.1
137	65.8
138	76.8
139	77.4
	76.4058
ecart type	5.17596
marge erreur	0.633331
IC95 sup	77.0391
IC95 inf	75.7725

## Sheet: SCT_all_vs_participants
82	73.2555
81.6	74.6999		test T
73	73.5999		0.473889
83.5	80.4999
76.3	77.0555
81.4	79.1555
80.1	83.0999
77.6	74.9999
70.9	73.1555
84.8	80.2555
74	83.0555
77.7	78.4555
75.1	84.5999
84.4	68.6555
72.9	77.1999
68.2	73.3999
75.2	70.9555
80	73.0999
69.1	73.7999
74	77.6999
74.9	79.3999
81.6	75.1555
73.9	77.0999
80.9	74.2555
77.7	81.9999
68.1	88.9555
72.3	77.4999
76.7	68.7555
82.1	76.4555
79.7	81.4555
75.2	85.9999
83.5	74.7999
75	81.8999
74.1	82.1555
80.6	76.5555
83.1	73.5555
70.3	69.7999
79	68.6999
79.8	78.8999
85	73.7555
69	78.0999
78.6	82.7999
73.6	71.9555
71.2	79.6555
73.8	74.0555
74	85.4999
77.7	74.5555
80.1	82.0999
75.3	79.9999
77.2	70.4555
74.4	79.2999
82.6	77.1555
49.4	70.0555
89.2	78.7555
77.8	78.6555
69.4	80.3999
76.7	75.6999
82	76.2555
86.1	75.4555
75.3	71.1999
82	78.1999
83	79.5555
84.9	66.0999
76.8	76.7999
73.6	61.2999
66.1	76.6555
77.5	71.6999
70.2	79.9999
77.3	83.0999
81.8	75.6999
69	79.4999
78.8	65.2999
74	75.2999
78.5	81.7999
82.8	62.4999
82.4	75.9999
78.8	72.1999
72.4	82.5555
80	76.1555
74.6	80.8999
86.2	78.6555
65.4	77.6999
75.7	84.5555
82	73.6999
79.5	75.1555
82.2	84.2555
80.7	67.3999
71	74.4999
79.6	66.02
77.5	67.77
77.1	81.81
75.3	73.86
78.8	78.9
77.5	78.17
73.9	80.37
79.1	77.62
80.7	68.8
76.1	74.44
77.2	71.89
73.4	77.47
77.7	77.89
75.8	79.42
73.9	77.5
85	73.38
75.3	79.9
75.8	74.5
73.1	78.34
71.6	71.56
78.5	81.12
79.6	77.59
66.3	75.78
77.1	81.42
78.1	73.72
63.3	80.29
77	72.68
72.1	71.08
78.3	76.86
80.9	77.11
70.3	75.61
68.2	83.66
78.2	80.63
81.3	75.21
83.4	82.11
76.2	78.66
76.4	79.79
79.9	77.76
66	80.2
75.6	80.61
82.3	75.79
64.2	75.23
75.8	68.47
80.2	73.14
69.2	80.59
77	68.27
76.6	79.11
79.2	82.03
71.7	73.53
76.8	75.1
80.2	77.9
73.4	80.53
83.1	81.18
74.7	75.83
70.9	80.16
81.4	73.16
80	67.1
81.5	68.63
80.3	79.83
78.3	75.91
77.5	81.04
72.5	72.01
80.1	76.72
72.3	76.94
79.8	81.56
81.7	65.71
77	76.59
81.4	80.79
71.4	78.22
65.6	78.22
73	69.36
71.2	81.51
78.6	74.02
74.3	72.33
75.7	69.59
79.7	70.49
82	76.08
81.8	80.34
75.8	80.54
59.7	76.08
70.3	67.11
66.9	71.1
74.9	72.54
77.3	83.96
69.4	69.72
81.9	81.54
80.4	80.5
75.9	71.48
81.3	73.7
83.8	73.7
72.4	73.31
73.5	73.5
74.3	81.48
79.6	83.2
73.7	79.79
70.9	70.84
79.1	74.86
72.2	79.82
75.6	77.1
79.7	72.74
79.3	78.38
81	74.4
74.3	81.81
74	81.98
80.4	71.88
81.1	76.97
73.5	78.33
71.8	81.26
80.2	77.19
73.9	84.56
78.4	73.83
74.3
78.2
80.4
73.3
80.7
76.1
75.7
73.2
78.3
81.7
65.8
84
78.8
80.5
79
68.1
77.4
65.5
81.9
66.9
72.3
71.7
81.1
83.6
77.8
69.9
76.7
78
78.1
68.6
73.6
75.1
77
81.4
75.5
81.7
69.9
76.8
77.6
82.8
78.2
76.6
70.6
75.1
78.5
75.9
73
80.9
73.2
80.4
80.5
84.5
81.3
72.6
71.3
68.5
73.1
65.8
76.8
77.4
